# Supplementary material for: Peptide Adjuvant to Invigorate Cytolytic Activity of NK Cells in an Obese Mouse Cancer Model
Source: Pharmaceutics. 2021 Aug 17;13(8):1279. doi: 10.3390/pharmaceutics13081279 (PMC8401452; doi:10.3390/pharmaceutics13081279)
Supplement: Supplementary file 1 [file pharmaceutics-13-01279-s001.zip]

Archive with 1 entries (1 files):
- pharmaceutics-1271970-final supp.pdf
